# Supplementary material for: Beneficial Effects of Exogenous Melatonin on Overcoming Salt Stress in Sugar Beets (Beta vulgaris L.)
Source: Plants (Basel). 2021 Apr 28;10(5):886. doi: 10.3390/plants10050886 (PMC8146524; doi:10.3390/plants10050886)
Supplement: Supplementary file 1 [file plants-10-00886-s001.zip]

Archive with 1 entries (1 files):
- plants-1191715-supplementary.pdf
